# Supplementary material for: MEDLINE citation tool accuracy: an analysis in two platforms
Source: J Med Libr Assoc. 2024 May 22;112(2):133–9. doi: 10.5195/jmla.2024.1718 (PMC11305470; doi:10.5195/jmla.2024.1718)
Supplement: Supplementary file 2 — Appendix B: Reviewer 2 Citation Screening Sheet [file jmla-112-2-133-s02.xlsx]

## Sheet: PubMed
PubMed
#	Title	Hanging Indent	Author names and initials correct, with correct punctuation	Ampersand before last author	Date correct, with correct punctuation	Article title in sentance case, with correct punctuation	Journal name in Title Case, with correct punctuation	full Journal name written out (no abbreviation)	Journal name italicized	Volume correct, with correct punctuation	Volume Italicized	Issue correct, with correct punctuation	Page Numbers correct & correctly formatted	DOI formatted correctly	DOI has no proxy	Total Mistakes
0	Percussion pacing--an almost forgotten procedure for haemodynamically unstable bradycardias? A report of three case studies and review of the literature.	1	0	0	0	0	1	0	0	0	0	0	0	0	1	3
1	Object personification in autism	1	0	0	0	0	1	0	0	0	0	0	0	0	0	2
2	The prognostic significance of IDH2 mutations in AML depends on the location of the mutation	1	0	0	0	0	0	0	0	0	0	0	0	0	0	1
3	Role of weight-bearing exercises in the treatment of post-menopausal osteoporosis	1	0	0	0	1	0	1	0	0	0	0	0	0	0	3
4	Biocontrol efficacy of Pseudoxanthomonas japonensis against Meloidogyne incognita and its nematostatic metabolites.	1	0	0	0	0	1	0	0	0	0	0	1	0	0	3
5	Genetic basis of rifampicin resistance in methicillin-resistant Staphylococcus aureus suggests clonal expansion in hospitals in Cape Town, South Africa.	1	0	0	0	0	1	0	0	0	0	0	1	0	0	3
6	Reversal of angiotensin ll-induced β-cell dedifferentiation via inhibition of NF-κb signaling.	1	0	0	0	0	1	0	1	0	0	1	1	0	0	5
7	Morpheme-based Reading and Spelling in Italian Children with Developmental Dyslexia and Dysorthography	1	0	0	0	0	1	0	1	0	0	0	0	0	0	3
8	Functional polymorphisms of BCL11A and HBS1L-MYB genes affect both fetal hemoglobin level and clinical outcomes in a cohort of children with sickle cell anemia.	1	0	0	0	0	0	1	0	0	0	0	0	0	0	2
9	MR Imaging of the brachial plexus.	1	0	0	0	0	0	1	0	0	0	0	0	0	0	2
10	Using a Dedicated Interventional Pulmonology Practice Decreases Wait Time Before Treatment Initiation for New Lung Cancer Diagnoses	1	0	0	0	1	0	0	0	0	0	0	0	0	0	2
11	Structural basis for mutation-induced destabilization of profilin 1 in ALS.	1	0	0	0	0	0	0	0	0	0	0	0	0	0	1
12	The Case for Retiring Flexibility as a Major Component of Physical Fitness.	1	0	0	0	1	1	1	0	0	0	0	0	0	0	4
13	Randomized, Controlled, Multicentered, Double-Blind Investigation of Injectable Poly-L-Lactic Acid for Improving Skin Quality.	1	0	0	0	1	1	1	0	0	0	0	0	0	0	4
14	Detection of clostebol in sports: Accidental doping?.	1	0	0	0	0	1	0	0	0	0	0	0	0	0	2
15	The Role of Biomarkers in Acute Kidney Injury. Critical care clinics	1	0	0	0	1	1	0	0	0	0	0	0	0	0	3
16	Addition of dipeptidyl peptidase-4 inhibitors to sulphonylureas and risk of hypoglycaemia: systematic review and meta-analysis	1	0	0	0	1	0	1	0	0	0	0	1	0	0	4
17	Paediatric obesity appears to lower the risk of diabetes if selection bias is ignored	1	0	0	0	0	1	0	0	0	0	0	0	0	0	2
18	Electric Nutrition: The Surprising Health and Healing Benefits of Biological Grounding (Earthing).	1	0	0	0	1	1	0	0	0	0	0	0	0	0	3
19	A review on pesticide removal through different processes.	1	0	0	0	0	1	0	0	0	0	0	0	0	0	2
20	Female pattern hair loss: a pilot study investigating combination therapy with low-dose oral minoxidil and spironolactone.	1	0	0	0	0	1	0	0	0	0	0	0	0	0	2
21	Pediatric Burn Treatment Using Tilapia Skin as a Xenograft for Superficial Partial-Thickness Wounds: A Pilot Study.	1	0	0	0	1	1	1	0	0	0	0	0	0	0	4
22	Extremely low volume, whole-body aerobic-resistance training improves aerobic fitness and muscular endurance in females.	1	0	0	0	0	1	1	0	0	0	0	0	0	0	3
23	Is happiness U-shaped everywhere? Age and subjective well-being in 145 countries.	1	0	0	0	0	1	0	0	0	0	0	0	0	0	2
24	Deaths after chiropractic: a review of published cases	1	0	0	0	0	1	0	0	0	0	0	0	0	0	2
25	Systematic screening reveals a role for BRCA1 in the response to transcription-associated DNA damage.	1	0	0	0	0	1	0	0	0	0	0	0	0	0	2
26	Advances in Molecular Diagnosis of Tuberculosis.	1	0	0	0	1	1	0	0	0	0	0	1	0	0	4
27	Association between prediabetes and risk of cardiovascular disease and all cause mortality: systematic review and meta-analysis	1	0	0	0	0	0	1	0	0	0	0	1	0	0	3
28	Intimate partner violence and lower relationship quality are associated with faster biological aging.	1	0	0	0	0	1	0	0	0	0	0	0	0	0	2
29	Stress hyperlactataemia: present understanding and controversy.	1	0	0	0	0	1	1	0	0	0	0	0	0	0	3
		30	0	0	0	9	22	10	2	0	0	1	6	0	1	81

## Sheet: Ovid
Ovid MEDLINE		0 = Yes (Correct)
		1 = No (Incorrect)
#	Title	Hanging Indent	Author names and initials correct, with correct punctuation	Ampersand before last author	Date correct, with correct punctuation	Article title in sentance case, with correct punctuation	Journal name in Title Case, with correct punctuation	full Journal name written out (no abbreviation)	Journal name italicized	Volume correct, with correct punctuation	Volume Italicized	Issue correct, with correct punctuation	Page Numbers correct & correctly formatted	DOI formatted correctly	DOI has no proxy	Total Mistakes
0	Percussion pacing--an almost forgotten procedure for haemodynamically unstable bradycardias? A report of three case studies and review of the literature.	1	0	1	0	1	0	0	1	0	1	1	1	1	1	9
1	Object personification in autism	1	0	1	0	0	0	0	1	0	1	1	0	0	0	5
2	The prognostic significance of IDH2 mutations in AML depends on the location of the mutation	1	0	1	0	1	0	0	1	0	1	1	1	0	0	7
3	Role of weight-bearing exercises in the treatment of post-menopausal osteoporosis	1	0	1	0	0	1	1	1	0	1	1	0	0	0	7
4	Biocontrol efficacy of Pseudoxanthomonas japonensis against Meloidogyne incognita and its nematostatic metabolites.	1	0	1	0	1	0	0	1	0	1	1	1	0	0	7
5	Genetic basis of rifampicin resistance in methicillin-resistant Staphylococcus aureus suggests clonal expansion in hospitals in Cape Town, South Africa.	1	0	1	0	1	0	0	1	0	1	0	1	0	0	6
6	Reversal of angiotensin ll-induced β-cell dedifferentiation via inhibition of NF-κb signaling.	1	0	1	0	1	0	0	1	0	1	0	0	0	0	5
7	Morpheme-based Reading and Spelling in Italian Children with Developmental Dyslexia and Dysorthography	1	0	1	0	1	0	0	1	0	1	1	0	0	0	6
8	Functional polymorphisms of BCL11A and HBS1L-MYB genes affect both fetal hemoglobin level and clinical outcomes in a cohort of children with sickle cell anemia.	1	0	1	0	0	0	0	1	0	1	0	0	0	0	4
9	MR Imaging of the brachial plexus.	1	0	1	0	1	0	0	1	0	1	1	0	0	0	6
10	Using a Dedicated Interventional Pulmonology Practice Decreases Wait Time Before Treatment Initiation for New Lung Cancer Diagnoses	1	0	1	0	0	0	0	1	0	1	0	0	0	0	4
11	Structural basis for mutation-induced destabilization of profilin 1 in ALS.	1	0	1	0	1	0	1	1	0	1	1	1	0	0	8
12	The Case for Retiring Flexibility as a Major Component of Physical Fitness.	1	0	0	0	0	0	0	1	0	1	1	0	0	0	4
13	Randomized, Controlled, Multicentered, Double-Blind Investigation of Injectable Poly-L-Lactic Acid for Improving Skin Quality.	1	0	1	0	0	0	0	1	0	1	1	0	0	0	5
14	Detection of clostebol in sports: Accidental doping?.	1	0	1	0	1	0	0	1	0	1	1	0	0	0	6
15	The Role of Biomarkers in Acute Kidney Injury. Critical care clinics	1	0	1	0	0	0	0	1	0	1	1	0	0	0	5
16	Addition of dipeptidyl peptidase-4 inhibitors to sulphonylureas and risk of hypoglycaemia: systematic review and meta-analysis	1	0	1	0	1	0	0	1	0	1	1	0	0	0	6
17	Paediatric obesity appears to lower the risk of diabetes if selection bias is ignored	1	0	1	0	0	0	0	1	0	1	1	0	0	0	5
18	Electric Nutrition: The Surprising Health and Healing Benefits of Biological Grounding (Earthing).	1	0	1	0	0	0	0	1	0	1	1	0	1	0	6
19	A review on pesticide removal through different processes.	1	0	1	0	0	0	0	1	0	1	0	0	0	0	4
20	Female pattern hair loss: a pilot study investigating combination therapy with low-dose oral minoxidil and spironolactone.	1	0	0	0	1	0	0	1	0	1	1	0	0	0	5
21	Pediatric Burn Treatment Using Tilapia Skin as a Xenograft for Superficial Partial-Thickness Wounds: A Pilot Study.	1	0	1	0	1	0	0	1	0	1	1	0	0	0	6
22	Extremely low volume, whole-body aerobic-resistance training improves aerobic fitness and muscular endurance in females.	1	0	1	0	0	0	1	1	0	1	1	1	0	0	7
23	Is happiness U-shaped everywhere? Age and subjective well-being in 145 countries.	1	0	0	0	1	0	0	1	0	1	0	0	0	0	4
24	Deaths after chiropractic: a review of published cases	1	0	0	0	1	0	0	1	0	1	1	1	0	0	6
25	Systematic screening reveals a role for BRCA1 in the response to transcription-associated DNA damage.	1	0	1	0	0	0	0	1	0	1	1	1	0	0	6
26	Advances in Molecular Diagnosis of Tuberculosis.	1	0	1	0	0	0	0	1	0	1	1	1	0	0	6
27	Association between prediabetes and risk of cardiovascular disease and all cause mortality: systematic review and meta-analysis	1	0	1	0	1	0	0	1	0	1	0	1	0	0	6
28	Intimate partner violence and lower relationship quality are associated with faster biological aging.	1	0	1	0	0	0	0	1	0	1	1	0	0	0	5
29	Stress hyperlactataemia: present understanding and controversy.	1	0	1	0	1	0	0	1	0	1	1	0	0	0	6
30		30	0	26	0	16	1	3	30	0	30	23	10	2	1	172
