# Supplementary material for: MEDLINE citation tool accuracy: an analysis in two platforms
Source: J Med Libr Assoc. 2024 May 22;112(2):133–9. doi: 10.5195/jmla.2024.1718 (PMC11305470; doi:10.5195/jmla.2024.1718)
Supplement: Supplementary file 5 — Appendix E: Descriptive Breakdown of Articles [file jmla-112-2-133-s05.xlsx]

## Sheet: Sheet 1
#	Title	Hanging Indent	Author names and initials correct	Ampersand before last author	Date correct	Article title in sentance case	Journal title in Title Case	full Journal title written out (no abbreviation)	Journal title italicized	Volume correct	Volume Italicized	Issue correct	Page Numbers correct	DOI (https://doi.org)	DOI has no proxy	Total Mistakes PubMed	Total Mistakes Ovid	Journal	Publisher	Year
2	The prognostic significance of IDH2 mutations in AML depends on the location of the mutation	1	0	0	0	0	0 (title only one word)	0	0	0	0	0	0	0	0	1	1	Blood	Elsevier	2011
11	Structural basis for mutation-induced destabilization of profilin 1 in ALS.	1	0	0	0	0	0	0	0	0	0	0	0	0	0	1	1	Proceedings of the National Academy of Sciences	PNAS	2015
1	Object personification in autism	1	0	0	0	0	1	0	0	0	0	0	0	0	0	2	3	Autism : the international journal of research and practice	Sage Publications In Association With The National Autistic Society	2019
8	Functional polymorphisms of BCL11A and HBS1L-MYB genes affect both fetal hemoglobin level and clinical outcomes in a cohort of children with sickle cell anemia.	1	0	0	0	0	1	0	0	0	0	0	0	0	0	2	3	Annals of hematology	Springer Nature	2020
9	MR Imaging of the brachial plexus.	1	0	0	0	0	1	0	0	0	0	0	0	0	0	2	3	Magnetic resonance imaging clinics of North America	Elsevier	2012
10	Using a Dedicated Interventional Pulmonology Practice Decreases Wait Time Before Treatment Initiation for New Lung Cancer Diagnoses	1	0	0	0	1	0 (title one word)	0	0	0	0	0	0	0	0	2	3	Lung	Springer	2019
14	Detection of clostebol in sports: Accidental doping?.	1	0	0	0	0	1	0	0	0	0	0	0	0	0	2	3	Drug testing and analysis	Wiley	2020
17	Paediatric obesity appears to lower the risk of diabetes if selection bias is ignored	1	0	0	0	0	1	0	0	0	0	0	0	0	0	2	3	Journal of epidemiology and community health	BMJ	2018
19	A review on pesticide removal through different processes.	1	0	0	0	0	1	0	0	0	0	0	0	0	0	2	3	Environmental science and pollution research international	Ecomed	2018
20	Female pattern hair loss: a pilot study investigating combination therapy with low-dose oral minoxidil and spironolactone.	1	0	0	0	0	1	0	0	0	0	0	0	0	0	2	3	International journal of dermatology	Lippincott.	2018
23	Is happiness U-shaped everywhere? Age and subjective well-being in 145 countries.	1	0	0	0	0	1	0	0	0	0	0	0	0	0	2	3	Journal of population economics	Springer	2021
24	Deaths after chiropractic: a review of published cases	1	0	0	0	0	1	0	0	0	0	0	0	0	0	2	3	International journal of clinical practice	Medicom International,	2010
25	Systematic screening reveals a role for BRCA1 in the response to transcription-associated DNA damage.	1	0	0	0	0	1	0	0	0	0	0	0	0	0	2	3	Genes & development	Cold Spring Harbor Laboratory in association with the Genetical Society of Great Britain	2014
28	Intimate partner violence and lower relationship quality are associated with faster biological aging.	1	0	0	0	0	1	0	0	0	0	0	0	0	0	2	3	Psychology and aging	American Psychological Association,	2020
0	Percussion pacing--an almost forgotten procedure for haemodynamically unstable bradycardias? A report of three case studies and review of the literature.	1	0	0	0	0	1	0	0	0	0	0	0	0	1	3	5	British journal of anaesthesia	Elsevier	2007
3	Role of weight-bearing exercises in the treatment of post-menopausal osteoporosis	1	0	0	0	1	0	1	0	0	0	0	0	0	0	3	5	Journal of the College of Physicians and Surgeons--Pakistan	Karachi	2018
4	Biocontrol efficacy of Pseudoxanthomonas japonensis against Meloidogyne incognita and its nematostatic metabolites.	1	0	0	0	0	1	0	0	0	0	0	1	0	0	3	5	FEMS microbiology letters	Oxford University Press	2019
5	Genetic basis of rifampicin resistance in methicillin-resistant Staphylococcus aureus suggests clonal expansion in hospitals in Cape Town, South Africa.	1	0	0	0	0	1	0	0	0	0	0	1	0	0	3	5	BMC microbiology	Springer	2012
7	Morpheme-based Reading and Spelling in Italian Children with Developmental Dyslexia and Dysorthography	1	0	0	0	1	0 (title only one word)	1	0	0	0	0	0	0	0	3	5	Dyslexia	Wiley	2017
15	The Role of Biomarkers in Acute Kidney Injury. Critical care clinics	1	0	0	0	1	1	0	0	0	0	0	0	0	0	3	5	Critical care clinics	Elsevier	2020
18	Electric Nutrition: The Surprising Health and Healing Benefits of Biological Grounding (Earthing).	1	0	0	0	1	1	0	0	0	0	0	0	0	0	3	5	Alternative therapies in health and medicine	InnoVision Communications	2017
22	Extremely low volume, whole-body aerobic-resistance training improves aerobic fitness and muscular endurance in females.	1	0	0	0	0	1	1	0	0	0	0	0	0	0	3	5	Applied physiology, nutrition, and metabolism	National Research Council of Canada	2012
27	Association between prediabetes and risk of cardiovascular disease and all cause mortality: systematic review and meta-analysis	1	0	0	0	0	0	1	0	0	0	0	1	0	0	3	5	BMJ (Clinical research ed.)	British Medical Association	2016
29	Stress hyperlactataemia: present understanding and controversy.	1	0	0	0	0	1	1	0	0	0	0	0	0	0	3	5	Diabetes & endocrinology	The Lancet	2014
12	The Case for Retiring Flexibility as a Major Component of Physical Fitness.	1	0	0	0	1	1	1	0	0	0	0	0	0	0	4	7	Sports medicine	Springer	2020
13	Randomized, Controlled, Multicentered, Double-Blind Investigation of Injectable Poly-L-Lactic Acid for Improving Skin Quality.	1	0	0	0	1	1	1	0	0	0	0	0	0	0	4	7	Dermatologic surgery	Lippincott Williams & Wilkins	2019
16	Addition of dipeptidyl peptidase-4 inhibitors to sulphonylureas and risk of hypoglycaemia: systematic review and meta-analysis	1	0	0	0	1	0	1	0	0	0	0	1	0	0	4	7	BMJ (Clinical research ed.	BMJ	2016
21	Pediatric Burn Treatment Using Tilapia Skin as a Xenograft for Superficial Partial-Thickness Wounds: A Pilot Study.	1	0	0	0	1	1	1	0	0	0	0	0	0	0	4	7	Journal of burn care & research	Lippincott Williams & Wilkins	2020
26	Advances in Molecular Diagnosis of Tuberculosis.	1	0	0	0	1	1	0	0	0	0	0	1	0	0	4	7	Journal of clinical microbiology	Reidel	2020
6	Reversal of angiotensin ll-induced β-cell dedifferentiation via inhibition of NF-κb signaling.	1	0	0	0	0	1	0	1	0	0	1	1	0	0	5	9	Molecular medicine	Springer	2018
		29	0	0	0	10	22	9	0	0	0	0	5	0	1
